# Supplementary material for: Correlation of Alzheimer’s Disease Death Rates with Historical Per Capita Personal Income in the USA
Source: PLoS One. 2015 May 11;10(5):e0126139. doi: 10.1371/journal.pone.0126139 (PMC4427436; doi:10.1371/journal.pone.0126139)
Supplement: S1 File — (XLS) [file pone.0126139.s001.xls]

## Sheet: Arkusz1
Years	Alabama	Alaska	Arizona	Arkansas	California	Colorado	Connecticut	Delaware	D.Columbia	Florida	Georgia	Hawaii	Idaho	Illinois	Indiana	Iowa	Kansas	Kentucky	Louisiana	Maine	Maryland	Massachusetts	Michigan	Minnesota	Missisipi	Missouri	Montana	Nebraska	Nevada	New Hampshire	New Jersey	New Mexico	NewYork	North Carolina	North Dakota	Ohio	Oklahoma	Oregon	Pennsylvania	Rhode Island	South Carolina	South Dakota	Tennessee	Texas	Utah	Vermont	Virginia	Washington	West Virginia
1929-01-01	318		595	303	992	628	1026	1030	1273	516	341		497	947	603	569	526	387	409	596	768	906	790	592	276	617	588	582	867	684	919	402	1151	326	374	770	450	663	773	875	266	412	372	474	546	628	430	737	458
1930-01-01	263		514	224	887	571	923	855	1261	466	302		486	806	511	499	460	321	353	570	713	836	656	545	197	558	497	508	828	644	848	329	1035	287	306	661	366	602	713	789	238	354	320	408	492	569	382	654	407
1931-01-01	220		427	208	750	469	802	772	1202	395	253		364	669	433	395	394	285	314	488	638	759	539	454	169	487	383	407	659	557	738	283	881	243	192	561	297	501	600	712	202	240	272	344	369	469	366	531	353
1932-01-01	158		319	151	581	354	622	588	1062	316	196		266	485	307	292	266	207	238	376	514	615	393	359	122	362	331	301	552	426	589	205	677	183	176	400	214	375	450	577	155	187	193	263	301	359	281	399	256
1933-01-01	163		307	152	546	351	586	563	912	287	201		225	437	292	250	249	202	225	369	468	561	346	308	126	332	296	271	495	416	525	208	627	202	149	384	219	355	418	561	171	134	200	254	294	334	282	373	257
1934-01-01	206		359	181	602	369	656	643	933	346	240		386	505	356	269	286	230	263	414	525	610	453	356	166	365	362	262	555	476	575	244	680	246	182	454	250	434	482	602	206	187	241	292	310	378	318	439	311
1935-01-01	214		412	203	661	442	709	701	995	376	265		391	572	417	416	358	262	288	430	551	645	530	445	173	418	471	402	661	499	627	290	723	267	268	515	296	456	519	647	226	302	261	325	387	411	348	487	336
1936-01-01	248		459	242	771	537	808	867	1114	449	298		464	649	478	389	384	291	327	503	619	715	619	470	221	464	474	392	839	537	710	339	809	293	235	593	321	544	601	713	254	245	301	371	458	466	388	566	389
1937-01-01	264		502	252	796	530	862	949	1179	486	310		419	729	544	512	424	336	351	508	666	733	685	534	219	505	510	411	769	565	748	359	837	320	321	647	373	553	637	733	269	318	331	417	443	482	420	597	417
1938-01-01	240		476	226	772	503	770	793	1113	460	286		419	647	469	449	380	293	346	470	634	673	571	489	195	472	511	399	779	532	698	334	789	290	279	560	344	528	563	674	247	314	297	403	441	453	387	578	369
1939-01-01	249		488	244	782	514	838	899	1133	495	306		429	704	515	466	379	302	358	493	664	724	625	513	200	500	526	396	859	560	750	353	825	311	313	614	346	567	602	721	272	338	308	416	454	487	423	612	387
1940-01-01	279		502	255	845	542	920	1028	1183	522	333		456	751	549	492	421	317	362	525	711	780	680	519	210	516	562	436	894	579	822	373	869	320	348	658	370	607	651	753	306	354	337	435	477	513	465	657	406
1941-01-01	372		635	336	1013	646	1146	1163	1221	608	416		588	891	722	600	548	392	448	630	871	901	828	611	302	637	703	544	982	707	957	469	995	418	517	821	429	814	776	935	392	465	433	525	591	640	580	861	497
1942-01-01	515		913	476	1284	891	1419	1289	1386	785	564		905	1034	910	823	844	535	590	855	1117	1073	1049	790	433	801	891	812	1556	849	1167	632	1167	567	652	1020	622	1113	951	1150	542	742	558	716	877	770	783	1193	612
1943-01-01	655		1002	555	1548	1035	1595	1465	1529	1007	722		1016	1257	1135	1011	1039	697	784	1100	1288	1263	1355	941	528	960	1138	1009	1509	975	1430	770	1383	689	948	1254	779	1377	1146	1203	646	834	726	941	1123	929	841	1466	738
1944-01-01	735		1046	681	1582	1061	1601	1506	1581	1112	828		1084	1385	1196	993	1161	762	874	1100	1325	1300	1391	1000	623	1065	1170	1081	1479	1053	1555	877	1537	760	1010	1313	943	1384	1251	1275	728	961	861	1043	1046	950	898	1524	819
1945-01-01	781		1120	735	1582	1184	1567	1525	1661	1172	875		1122	1464	1248	1080	1157	798	887	1077	1313	1350	1325	1102	623	1127	1194	1174	1607	1111	1583	939	1644	817	1024	1340	966	1352	1281	1280	749	1065	908	1057	1117	1031	948	1417	888
1946-01-01	749		1110	747	1663	1203	1577	1560	1723	1162	840		1189	1528	1197	1226	1123	819	829	1129	1311	1393	1325	1178	605	1183	1292	1171	1749	1147	1522	923	1692	858	1068	1306	944	1370	1286	1366	773	1110	866	1040	1088	1083	997	1392	922
1947-01-01	797		1176	730	1682	1343	1696	1657	1775	1159	879		1259	1630	1303	1198	1287	856	878	1162	1350	1430	1459	1255	659	1215	1459	1252	1757	1211	1565	1002	1718	890	1451	1395	1016	1491	1359	1454	786	1238	884	1136	1170	1119	1009	1492	1027
1948-01-01	872		1312	871	1753	1439	1714	1675	1954	1196	979		1327	1803	1444	1612	1332	985	1009	1231	1496	1507	1561	1434	789	1363	1617	1530	1748	1286	1644	1114	1762	992	1453	1532	1130	1634	1430	1429	903	1492	955	1202	1251	1186	1141	1613	1105
1949-01-01	827		1297	807	1736	1421	1654	1793	2106	1202	960		1267	1678	1351	1351	1292	929	1067	1174	1488	1474	1523	1318	698	1320	1404	1345	1787	1262	1618	1138	1717	960	1222	1446	1163	1591	1396	1373	864	1112	943	1291	1257	1108	1121	1585	1013
1950-01-01	904	2401	1360	840	1871	1512	1884	2066	2219	1299	1058	1430	1321	1827	1515	1530	1461	981	1111	1187	1636	1651	1717	1427	764	1421	1654	1565	1985	1338	1797	1198	1846	1070	1382	1600	1142	1646	1545	1549	919	1287	1020	1355	1343	1153	1248	1714	1048
1951-01-01	1040	2825	1619	951	2078	1789	2153	2148	2325	1383	1199	1629	1489	2024	1703	1636	1598	1145	1205	1312	1811	1815	1897	1572	844	1548	1804	1645	2207	1499	1997	1341	1993	1186	1471	1827	1288	1820	1707	1714	1111	1505	1115	1481	1541	1321	1411	1868	1176
1952-01-01	1102	2586	1712	1021	2206	1875	2292	2238	2439	1469	1274	1804	1638	2088	1768	1728	1831	1227	1275	1433	1939	1893	1987	1625	901	1654	1819	1771	2393	1569	2110	1418	2047	1223	1339	1908	1399	1901	1782	1762	1191	1333	1171	1556	1593	1365	1500	1967	1240
1953-01-01	1156	2510	1713	1058	2248	1807	2388	2333	2345	1561	1320	1847	1541	2206	1934	1659	1736	1297	1340	1442	2014	1944	2204	1702	932	1731	1807	1678	2439	1644	2227	1439	2133	1266	1357	2016	1475	1903	1887	1852	1228	1453	1269	1590	1599	1416	1523	2060	1268
1954-01-01	1131	2305	1693	1069	2227	1766	2344	2297	2344	1555	1295	1853	1551	2174	1796	1794	1794	1282	1337	1440	1933	1926	2078	1717	919	1721	1769	1760	2407	1694	2213	1456	2164	1287	1387	1957	1458	1855	1819	1842	1159	1471	1267	1625	1568	1438	1544	2071	1217
1955-01-01	1269	2282	1749	1172	2380	1863	2471	2499	2358	1668	1419	1860	1587	2268	1896	1673	1752	1339	1395	1576	2043	2067	2241	1782	1040	1815	1894	1651	2521	1820	2295	1537	2285	1362	1523	2080	1514	1967	1907	1953	1223	1352	1319	1695	1663	1508	1626	2109	1311
1956-01-01	1352	2463	1850	1226	2497	1956	2681	2744	2552	1789	1497	1898	1722	2453	1997	1759	1821	1431	1501	1663	2180	2192	2280	1830	1046	1904	1930	1678	2485	1892	2444	1623	2407	1431	1592	2176	1595	2062	2056	1994	1254	1431	1415	1783	1757	1639	1702	2167	1472
1957-01-01	1416	2335	1891	1241	2579	2101	2806	2637	2607	1833	1519	1933	1779	2520	2031	1943	1910	1484	1612	1713	2262	2294	2313	1922	1056	1945	1984	1952	2559	1998	2546	1732	2513	1418	1636	2235	1656	2045	2166	2021	1279	1692	1469	1852	1861	1704	1728	2256	1588
1958-01-01	1453	2495	1892	1304	2597	2147	2617	2672	2714	1881	1570	1929	1805	2487	2007	1992	2079	1530	1631	1778	2207	2308	2243	2007	1147	2075	2068	2064	2622	2003	2442	1836	2582	1497	1907	2172	1796	2092	2158	2090	1308	1762	1518	1874	1885	1720	1756	2261	1583
1959-01-01	1508	2646	1976	1406	2739	2250	2711	2738	2784	2001	1647	2098	1878	2613	2121	2025	2078	1588	1679	1827	2267	2415	2353	2051	1237	2159	2014	2058	2779	2122	2571	1904	2726	1571	1722	2306	1854	2228	2231	2208	1382	1565	1604	1947	1965	1816	1853	2362	1623
1960-01-01	1539	3062	2063	1397	2822	2331	2799	2817	2802	2016	1685	2326	1882	2670	2201	2058	2141	1617	1683	1901	2349	2496	2437	2143	1227	2190	2066	2161	2922	2193	2670	1890	2822	1620	1869	2385	1913	2268	2293	2262	1427	1888	1624	1956	2030	1913	1906	2416	1652
1961-01-01	1567	2932	2109	1502	2878	2408	2911	2823	2906	2034	1731	2452	1955	2760	2240	2180	2202	1714	1734	1883	2447	2590	2428	2224	1312	2252	2012	2164	2988	2276	2733	1955	2904	1680	1679	2399	1941	2332	2328	2358	1488	1872	1696	2024	2085	1986	1975	2514	1696
1962-01-01	1644	2970	2173	1559	3002	2461	3039	2937	3099	2110	1828	2530	2068	2870	2396	2280	2278	1805	1797	1963	2574	2718	2596	2316	1347	2369	2357	2323	3222	2385	2888	2002	3021	1787	2381	2510	1984	2441	2434	2489	1590	2101	1776	2076	2225	2068	2091	2661	1788
1963-01-01	1734	3087	2208	1637	3100	2528	3113	3055	3254	2197	1946	2706	2140	2948	2483	2428	2350	1888	1900	2030	2657	2783	2735	2446	1484	2468	2320	2367	3214	2418	2960	2048	3114	1866	2179	2600	2042	2524	2507	2586	1656	2020	1859	2150	2274	2125	2188	2716	1879
1964-01-01	1864	3382	2314	1757	3273	2628	3258	3216	3462	2346	2067	2868	2218	3096	2613	2544	2481	1953	1993	2196	2812	2916	2959	2524	1541	2578	2354	2417	3257	2542	3114	2127	3303	1998	2146	2750	2181	2668	2660	2728	1773	1993	1971	2279	2380	2264	2373	2838	2003
1965-01-01	2000	3549	2409	1859	3410	2787	3428	3477	3756	2493	2241	3123	2522	3321	2852	2825	2650	2112	2127	2365	2980	3081	3225	2763	1669	2787	2531	2681	3349	2693	3293	2240	3475	2129	2499	2942	2344	2833	2827	2910	1941	2277	2135	2426	2479	2452	2530	3055	2155
1966-01-01	2132	3807	2579	2063	3653	2965	3705	3607	3951	2676	2442	3385	2549	3550	3031	3054	2851	2303	2317	2513	3206	3305	3458	2976	1817	2945	2710	2918	3522	2942	3523	2372	3708	2347	2535	3173	2497	3009	3034	3157	2157	2495	2338	2620	2594	2722	2711	3360	2299
1967-01-01	2256	4065	2749	2185	3870	3126	4018	3780	4234	2902	2636	3612	2715	3737	3141	3077	2990	2473	2516	2630	3438	3557	3566	3163	1984	3123	2785	3019	3715	3140	3756	2477	3983	2511	2623	3301	2684	3178	3243	3388	2321	2577	2482	2834	2713	2878	2936	3545	2448
1968-01-01	2474	4305	3085	2370	4196	3364	4243	4072	4530	3238	2870	4005	2866	3987	3389	3293	3222	2686	2738	2840	3751	3872	3919	3441	2179	3434	2932	3196	4169	3414	4081	2695	4361	2740	2754	3606	2927	3421	3503	3649	2549	2774	2753	3099	2892	3121	3222	3826	2604
1969-01-01	2734	4769	3495	2616	4532	3687	4821	4406	4483	3658	3149	4532	3264	4333	3692	3665	3555	2964	2886	3138	4199	4185	4147	3775	2403	3569	3294	3571	4530	3745	4500	2920	4573	3046	3099	3911	3204	3675	3804	3847	2821	3030	2957	3364	3105	3380	3560	4085	2792
1970-01-01	2962	5248	3829	2840	4801	4040	5071	4594	4970	3998	3379	5077	3539	4568	3791	3878	3824	3176	3089	3413	4558	4472	4198	4050	2628	3855	3624	3793	4932	3883	4813	3189	4868	3273	3257	4088	3475	3927	4069	4098	3055	3286	3176	3628	3389	3625	3792	4189	3109
1971-01-01	3206	5583	4131	3088	5027	4399	5295	4888	5497	4282	3650	5319	3739	4867	4086	4025	4152	3383	3310	3590	4881	4743	4501	4270	2855	4118	3790	4119	5218	4091	5113	3416	5166	3500	3715	4322	3710	4197	4289	4285	3265	3564	3439	3840	3649	3848	4091	4361	3369
1972-01-01	3526	5940	4473	3409	5451	4774	5692	5297	6026	4696	4023	5671	4133	5262	4439	4498	4619	3705	3576	3858	5281	5102	4970	4626	3194	4453	4350	4525	5553	4411	5513	3748	5528	3890	4412	4688	4016	4605	4678	4613	3594	4089	3800	4175	3971	4163	4486	4713	3673
1973-01-01	3943	6805	4904	3978	5944	5283	6226	5858	6470	5217	4481	6128	4686	5892	5083	5409	5275	4132	3977	4308	5805	5541	5552	5421	3597	4935	5000	5259	6093	4863	6027	4119	5963	4353	6207	5209	4515	5109	5155	4955	4016	5175	4284	4659	4316	4528	4971	5284	4009
1974-01-01	4336	8130	5301	4368	6557	5837	6794	6336	7252	5591	4854	6911	5353	6452	5423	5603	5710	4595	4493	4747	6368	6011	5926	5824	3920	5280	5367	5452	6479	5262	6561	4551	6474	4734	6136	5724	4976	5701	5692	5385	4451	5187	4685	5170	4738	4855	5485	5892	4438
1975-01-01	4766	10666	5535	4668	7136	6322	7252	6740	8034	5901	5157	7396	5573	7008	5837	6231	6206	4940	4958	5026	6890	6453	6307	6231	4207	5759	5814	6182	7029	5602	7053	5050	6970	5048	6390	6101	5493	6185	6182	5851	4730	5706	5026	5738	5173	5203	5960	6535	4973
1976-01-01	5313	12109	6061	5157	7835	6880	7878	7345	8728	6360	5687	7880	6100	7620	6504	6596	6716	5457	5549	5698	7534	6993	7092	6725	4746	6313	6202	6445	7731	6249	7699	5520	7469	5581	6206	6751	5974	6898	6796	6402	5255	5600	5570	6347	5755	5747	6549	7165	5468
1977-01-01	5794	12388	6615	5657	8572	7535	8684	7892	9639	6972	6200	8338	6479	8359	7167	7267	7279	6075	6107	6116	8174	7611	7950	7538	5233	6986	6622	6961	8519	6866	8439	6059	8132	6041	6421	7492	6570	7526	7473	6975	5668	6352	6089	6943	6344	6153	7193	7797	6026
1978-01-01	6464	12495	7532	6469	9572	8485	9656	8624	10367	7841	6951	9111	7253	9222	7950	8379	8020	6758	6912	6700	9030	8422	8800	8420	5768	7753	7655	8030	9718	7730	9359	6802	8928	6744	8095	8283	7343	8409	8262	7636	6301	7302	6862	7856	7055	6979	8025	8820	6667
1979-01-01	7139	13199	8509	7020	10719	9502	10855	9482	11224	8731	7656	10098	7796	10140	8726	8994	9119	7603	7744	7412	9971	9371	9629	9312	6491	8632	8192	8646	10639	8686	10372	7545	9819	7401	8290	9172	8395	9295	9142	8497	6988	8059	7555	8832	7792	7756	8950	9847	7373
1980-01-01	7825	14975	9484	7521	11928	10714	12321	10756	12218	9921	8408	11394	8637	10980	9353	9573	9939	8113	8767	8333	11164	10570	10291	10229	7005	9306	9038	9155	11679	9816	11676	8331	10985	8183	7894	10022	9487	10086	10040	9645	7736	8054	8227	9870	8492	8599	10107	10810	8066
1981-01-01	8659	16528	10582	8508	13144	12078	13780	11827	13381	11101	9393	12235	9378	12150	10287	10840	11197	8992	9991	9164	12335	11744	11075	11258	7842	10383	10187	10579	12711	10985	12986	9286	12260	9142	10300	10922	10943	10802	11100	10733	8606	9410	9120	11320	9347	9650	11227	11834	8767
1982-01-01	9152	18819	10882	8947	13742	12904	14849	12684	14570	11682	10041	12780	9622	12868	10673	11236	12056	9552	10561	9901	13334	12892	11522	12015	8231	11110	10628	11361	13104	11979	13997	9916	13321	9711	11009	11470	11816	11116	11880	11540	9078	9946	9696	11965	9953	10324	12095	12435	9340
1983-01-01	9772	18843	11630	9463	14517	13538	15737	13468	15379	12640	10857	13883	10331	13420	11184	11529	12475	9861	10871	10548	14281	13942	12284	12649	8570	11808	11054	11749	13600	13015	15027	10434	14267	10500	11417	12173	11737	11849	12448	12389	9790	10293	10293	12348	10506	10930	12993	13144	9575
1984-01-01	10752	19395	12803	10486	15913	14669	17496	14748	16986	13718	12148	14909	10988	14760	12402	12815	13629	11035	11595	11628	15701	15639	13588	14250	9377	13011	11617	13040	14501	14455	16506	11233	15727	11771	12268	13437	12618	12811	13468	13629	10900	11621	11413	13377	11371	11977	14298	13972	10355
1985-01-01	11504	20104	13636	11128	16777	15267	18635	15900	18051	14643	13052	15591	11497	15524	13065	13370	14312	11503	12024	12462	16935	16798	14685	15023	9857	13836	11762	13756	15310	15663	17571	11959	16761	12592	12728	14249	13171	13429	14318	14538	11590	11898	12152	14110	11926	12867	15284	14619	10851
1986-01-01	12080	19673	14335	11625	17526	15713	19895	16589	18932	15391	13917	16288	11774	16304	13739	13993	14957	11819	11998	13406	17932	18003	15520	15810	10174	14471	12350	14232	15992	16819	18618	12217	17833	13393	13025	14873	13312	14059	15017	15445	12194	12452	12895	14182	12322	13731	16188	15422	11212
1987-01-01	12735	19244	14896	12023	18447	16205	21573	17604	20046	16193	14679	17118	12428	17236	14522	14786	15567	12485	12219	14434	19067	19397	15964	16737	10799	15139	12848	14947	16713	18088	19952	12638	18978	14241	13589	15529	13455	14724	15857	16387	12939	13133	13754	14453	12652	14755	17191	16090	11619
1988-01-01	13639	19848	15583	12855	19515	17072	23557	18819	22157	17291	15721	18496	13437	18551	15424	15206	16207	13553	13029	15593	20468	21127	16894	17351	11566	15926	13241	15915	18052	19361	21763	13227	20720	15341	12653	16549	14166	15776	17067	17909	13906	13631	14783	15245	13162	15822	18442	17055	12532
1989-01-01	14776	21525	16281	13727	20448	18398	25397	20559	23843	18734	16658	20285	14632	19672	16668	16484	17008	14530	13963	16683	21733	22095	18072	18744	12499	16928	14569	16790	19165	20235	23235	14009	22202	16454	14371	17672	15192	16956	18412	19389	14931	14653	15718	16165	13941	17195	19614	18405	13398
1990-01-01	15618	22594	16806	14402	21380	19377	26198	21209	26015	19437	17563	21818	15603	20835	17454	17350	18034	15360	15171	17211	22681	22797	18719	19710	13117	17582	15346	17948	20042	20236	24354	14823	23710	17194	15866	18638	16077	17895	19433	19821	15844	16075	16574	17260	14847	17643	20312	19637	14436
1991-01-01	16337	23092	17253	15103	21734	20123	26430	22073	27333	19776	18110	22763	16015	21148	17865	17700	18605	16142	15931	17457	23282	23314	19129	20129	13749	18320	16250	18523	20777	21056	24754	15577	23685	17691	16167	19013	16434	18469	20171	19981	16256	16666	17242	17763	15479	17869	20953	20583	15086
1992-01-01	17264	23706	17762	16204	22439	21102	28287	22500	28694	20474	19139	24014	17063	22553	19099	18789	19710	17150	16857	18214	24112	24422	20179	21306	14651	19327	16859	19403	22099	21861	26270	16260	24693	18886	17639	20025	17269	19201	21050	20820	17010	17740	18527	18765	16135	18941	21842	21581	16081
1993-01-01	17766	24478	18371	16692	22744	22152	29051	22885	29883	21197	19866	24566	18110	23068	19885	18700	20371	17554	17559	18690	24805	25182	21046	21601	15426	19951	17787	19836	22833	22311	26799	17039	25089	19704	17696	20676	17772	20077	21655	21600	17651	18248	19331	19413	16845	19446	22596	22139	16549
1994-01-01	18656	25186	19385	17496	23448	23237	29891	23487	30804	21919	20945	24847	18865	24181	20973	20367	21235	18308	18641	19552	25780	26393	22593	23003	16512	21035	17989	21024	23892	23642	27593	17772	25807	20630	19156	21818	18427	21219	22355	22199	18579	19503	20283	20161	17775	20255	23534	22981	17269
1995-01-01	19551	25778	20164	18260	24498	24575	31366	24409	31291	23014	22023	25160	19665	25382	21644	21006	21870	18978	19367	20372	26618	27662	23428	24144	17176	21832	18546	22008	24914	24845	29022	18617	27106	21615	19004	22653	18973	22531	23226	23364	19384	19610	21339	21070	18765	21057	24360	23778	17817
1996-01-01	20245	26179	21159	19170	25788	25964	32835	25808	32981	24050	23340	25253	20525	26806	22655	22787	23255	19982	20155	21507	27689	29279	24279	25871	18079	22901	19261	23853	26239	26649	30613	19289	28497	22714	21279	23545	19936	23751	24384	24299	20359	21672	22136	22260	19899	22106	25354	25280	18567
1997-01-01	21118	27197	22231	19846	27063	27402	34877	26574	34807	24919	24287	25892	20961	28130	23607	23747	24504	21021	21088	22566	29000	30911	25349	27095	18880	24104	20033	24359	27118	27546	32326	19968	30012	23945	20854	24912	20899	24854	25566	25621	21287	22085	23031	23812	21001	23168	26695	26749	19373
1998-01-01	22217	27943	23722	20798	29195	29174	37226	28397	36503	26453	25680	26546	22234	29746	25169	24898	26032	22244	22119	24171	30742	33006	26903	29273	19947	25419	21459	25859	28624	29664	34212	21059	31416	25301	23177	26418	21949	26016	27367	26945	22573	23736	24462	25376	22188	24921	28199	28821	20472
1999-01-01	22961	28538	24583	21556	30679	30919	38718	29072	37093	27329	26772	27467	23269	30619	25899	25539	26826	23032	22458	25151	32216	34671	27858	30562	20555	26218	22045	27017	29650	31036	35360	21461	32625	26326	23502	27293	22757	27016	28348	27741	23550	24816	25370	26399	22943	26268	29617	30521	21049
2000-01-01	24067	30508	26293	22574	33404	33986	41920	31009	40462	29079	28541	29024	24685	32645	27459	27285	28468	24785	23554	26699	34678	38222	29400	32599	21555	27885	23457	28590	30977	34102	38667	22746	34623	27906	25592	28695	24602	28728	30113	29498	25076	26421	26689	28506	24515	28196	31634	32410	22173
2001-01-01	25072	32251	27091	23864	33896	35355	43561	32350	45421	29804	29346	29313	25665	33232	28028	27908	29662	25363	25275	28181	36203	39547	30024	33348	22815	28637	25284	29849	31125	34805	39635	24751	35476	28359	26574	29275	26200	29250	30683	31197	25637	27865	27551	29185	25618	29477	33246	32966	23573
2002-01-01	25762	33174	27459	24260	34049	35131	43243	33130	46347	30462	29526	30232	26042	33793	28476	28823	29742	25856	25763	28846	37092	39597	30262	34071	23131	29286	25635	30231	31205	35231	39936	24977	35448	28428	27161	29849	26185	29797	31438	32160	26049	28103	28162	28966	25754	29994	33737	33126	24302
2003-01-01	26660	33657	28239	25407	34975	35312	43576	33760	48451	31241	30056	31197	26452	34717	29484	29398	30812	26347	26429	29851	38153	40264	31300	35252	23970	30218	26915	32009	32496	35808	40423	25639	36264	28934	29468	30672	26862	30582	32288	33477	26663	30526	29041	29622	26051	30960	35033	33909	24773
2004-01-01	28256	34993	30080	26810	36887	36849	46174	35534	52362	33463	31126	33202	28412	36164	30528	31594	31882	27492	27669	31335	40499	42276	31768	37017	25122	31412	28489	33100	35019	37718	42302	27092	38660	30480	29925	31580	28702	31650	33664	34976	27844	32294	30285	31115	27254	32640	36869	35998	25599
2005-01-01	29681	36911	32223	27858	38731	38795	48134	36771	56362	35489	32775	35067	29544	37437	31141	32204	33102	28486	29567	31834	42405	44097	32409	37892	26755	32253	29975	34098	37760	38528	43880	28641	41108	31905	31795	32445	30333	32557	34719	36117	29131	33306	31327	33220	29104	33317	38898	36766	26443
2006-01-01	31208	38951	34326	29385	41518	41181	52324	38812	60957	37996	34061	37507	31493	39900	32667	33719	35678	30034	33287	33474	44858	47559	33365	39867	27917	34013	31959	35432	38786	41092	47500	30209	44567	33373	32914	34008	33040	34706	36984	38251	30794	33948	32885	35287	31035	35867	41218	39570	28372
2007-01-01	32528	41316	35441	31353	43211	42724	55859	39808	65329	39256	35369	39946	32607	41950	33645	35843	37663	31175	35794	34930	46839	50150	34419	41642	29568	35521	33651	37887	39872	42984	50256	31675	47852	34761	36208	35183	34329	35950	38927	40349	31990	36993	34221	37098	32761	37820	43261	42192	29497
2008-01-01	33949	44816	36059	32861	44003	44180	56959	40565	70686	39978	35857	41520	33110	43502	34894	38314	40466	32516	37861	36429	48864	51902	35288	43466	30945	37738	35323	40396	39879	44199	52141	33490	49408	35741	40877	36401	37694	37407	40674	41822	32971	40313	35112	39615	34025	39433	44691	44106	31286
2009-01-01	32406	42713	33560	31688	41034	41154	52900	38695	68093	36849	33887	40242	30809	40865	33163	36977	37988	31754	36062	35981	47419	49578	33221	40950	30013	35837	33364	38438	35919	42418	49221	32200	46739	34001	39372	35001	34082	35159	39210	40460	31448	38147	33711	36595	31778	38530	42929	41504	30968
2010-01-01	33710	43749	33773	32373	41893	42107	55427	39425	71220	38345	34531	40952	31556	42025	34028	37882	38545	32504	37116	36629	48621	51143	34326	42528	30841	36406	34405	39445	35777	43968	50428	32940	49119	34604	42462	35931	35535	35906	40444	42001	32193	39558	35103	38222	32121	39736	44134	42024	31806
2011-01-01	34880	45665	35062	33740	43647	44053	57902	41449	73783	39636	35979	42925	32881	43721	35689	41156	40883	33989	38549	38299	50656	53471	36264	44560	32000	37969	36016	42450	36964	45881	52430	34133	51126	36028	47236	37836	37679	37527	42291	43875	33388	44217	36567	40147	33509	41572	46107	43878	33403
[truncated: 2 more columns]

## Sheet: Arkusz2
	PCPI
	Current dollars
	Years	1929-01-01	1930-01-01	1931-01-01	1932-01-01	1933-01-01	1934-01-01	1935-01-01	1936-01-01	1937-01-01	1938-01-01	1939-01-01	1940-01-01	1941-01-01	1942-01-01	1943-01-01	1944-01-01	1945-01-01	1946-01-01	1947-01-01	1948-01-01	1949-01-01	1950-01-01	1951-01-01	1952-01-01	1953-01-01	1954-01-01	1955-01-01	1956-01-01	1957-01-01	1958-01-01	1959-01-01	1960-01-01	1961-01-01	1962-01-01	1963-01-01	1964-01-01	1965-01-01	1966-01-01	1967-01-01	1968-01-01	1969-01-01	1970-01-01	1971-01-01	1972-01-01	1973-01-01	1974-01-01	1975-01-01	1976-01-01
	Alabama	318	263	220	158	163	206	214	248	264	240	249	279	372	515	655	735	781	749	797	872	827	904	1040	1102	1156	1131	1269	1352	1416	1453	1508	1539	1567	1644	1734	1864	2000	2132	2256	2474	2734	2962	3206	3526	3943	4336	4766	5313
	Alaska																						2401	2825	2586	2510	2305	2282	2463	2335	2495	2646	3062	2932	2970	3087	3382	3549	3807	4065	4305	4769	5248	5583	5940	6805	8130	10666	12109
	Arizona	595	514	427	319	307	359	412	459	502	476	488	502	635	913	1002	1046	1120	1110	1176	1312	1297	1360	1619	1712	1713	1693	1749	1850	1891	1892	1976	2063	2109	2173	2208	2314	2409	2579	2749	3085	3495	3829	4131	4473	4904	5301	5535	6061
	Arkansas	303	224	208	151	152	181	203	242	252	226	244	255	336	476	555	681	735	747	730	871	807	840	951	1021	1058	1069	1172	1226	1241	1304	1406	1397	1502	1559	1637	1757	1859	2063	2185	2370	2616	2840	3088	3409	3978	4368	4668	5157
	California	992	887	750	581	546	602	661	771	796	772	782	845	1013	1284	1548	1582	1582	1663	1682	1753	1736	1871	2078	2206	2248	2227	2380	2497	2579	2597	2739	2822	2878	3002	3100	3273	3410	3653	3870	4196	4532	4801	5027	5451	5944	6557	7136	7835
	Colorado	628	571	469	354	351	369	442	537	530	503	514	542	646	891	1035	1061	1184	1203	1343	1439	1421	1512	1789	1875	1807	1766	1863	1956	2101	2147	2250	2331	2408	2461	2528	2628	2787	2965	3126	3364	3687	4040	4399	4774	5283	5837	6322	6880
	Connecticut	1026	923	802	622	586	656	709	808	862	770	838	920	1146	1419	1595	1601	1567	1577	1696	1714	1654	1884	2153	2292	2388	2344	2471	2681	2806	2617	2711	2799	2911	3039	3113	3258	3428	3705	4018	4243	4821	5071	5295	5692	6226	6794	7252	7878
	Delaware	1030	855	772	588	563	643	701	867	949	793	899	1028	1163	1289	1465	1506	1525	1560	1657	1675	1793	2066	2148	2238	2333	2297	2499	2744	2637	2672	2738	2817	2823	2937	3055	3216	3477	3607	3780	4072	4406	4594	4888	5297	5858	6336	6740	7345
	D.Columbia	1273	1261	1202	1062	912	933	995	1114	1179	1113	1133	1183	1221	1386	1529	1581	1661	1723	1775	1954	2106	2219	2325	2439	2345	2344	2358	2552	2607	2714	2784	2802	2906	3099	3254	3462	3756	3951	4234	4530	4483	4970	5497	6026	6470	7252	8034	8728
	Florida	516	466	395	316	287	346	376	449	486	460	495	522	608	785	1007	1112	1172	1162	1159	1196	1202	1299	1383	1469	1561	1555	1668	1789	1833	1881	2001	2016	2034	2110	2197	2346	2493	2676	2902	3238	3658	3998	4282	4696	5217	5591	5901	6360
	Georgia	341	302	253	196	201	240	265	298	310	286	306	333	416	564	722	828	875	840	879	979	960	1058	1199	1274	1320	1295	1419	1497	1519	1570	1647	1685	1731	1828	1946	2067	2241	2442	2636	2870	3149	3379	3650	4023	4481	4854	5157	5687
	Hawaii																						1430	1629	1804	1847	1853	1860	1898	1933	1929	2098	2326	2452	2530	2706	2868	3123	3385	3612	4005	4532	5077	5319	5671	6128	6911	7396	7880
	Idaho	497	486	364	266	225	386	391	464	419	419	429	456	588	905	1016	1084	1122	1189	1259	1327	1267	1321	1489	1638	1541	1551	1587	1722	1779	1805	1878	1882	1955	2068	2140	2218	2522	2549	2715	2866	3264	3539	3739	4133	4686	5353	5573	6100
	Illinois	947	806	669	485	437	505	572	649	729	647	704	751	891	1034	1257	1385	1464	1528	1630	1803	1678	1827	2024	2088	2206	2174	2268	2453	2520	2487	2613	2670	2760	2870	2948	3096	3321	3550	3737	3987	4333	4568	4867	5262	5892	6452	7008	7620
	Indiana	603	511	433	307	292	356	417	478	544	469	515	549	722	910	1135	1196	1248	1197	1303	1444	1351	1515	1703	1768	1934	1796	1896	1997	2031	2007	2121	2201	2240	2396	2483	2613	2852	3031	3141	3389	3692	3791	4086	4439	5083	5423	5837	6504
	Iowa	569	499	395	292	250	269	416	389	512	449	466	492	600	823	1011	993	1080	1226	1198	1612	1351	1530	1636	1728	1659	1794	1673	1759	1943	1992	2025	2058	2180	2280	2428	2544	2825	3054	3077	3293	3665	3878	4025	4498	5409	5603	6231	6596
	Kansas	526	460	394	266	249	286	358	384	424	380	379	421	548	844	1039	1161	1157	1123	1287	1332	1292	1461	1598	1831	1736	1794	1752	1821	1910	2079	2078	2141	2202	2278	2350	2481	2650	2851	2990	3222	3555	3824	4152	4619	5275	5710	6206	6716
	Kentucky	387	321	285	207	202	230	262	291	336	293	302	317	392	535	697	762	798	819	856	985	929	981	1145	1227	1297	1282	1339	1431	1484	1530	1588	1617	1714	1805	1888	1953	2112	2303	2473	2686	2964	3176	3383	3705	4132	4595	4940	5457
	Louisiana	409	353	314	238	225	263	288	327	351	346	358	362	448	590	784	874	887	829	878	1009	1067	1111	1205	1275	1340	1337	1395	1501	1612	1631	1679	1683	1734	1797	1900	1993	2127	2317	2516	2738	2886	3089	3310	3576	3977	4493	4958	5549
	Maine	596	570	488	376	369	414	430	503	508	470	493	525	630	855	1100	1100	1077	1129	1162	1231	1174	1187	1312	1433	1442	1440	1576	1663	1713	1778	1827	1901	1883	1963	2030	2196	2365	2513	2630	2840	3138	3413	3590	3858	4308	4747	5026	5698
	Maryland	768	713	638	514	468	525	551	619	666	634	664	711	871	1117	1288	1325	1313	1311	1350	1496	1488	1636	1811	1939	2014	1933	2043	2180	2262	2207	2267	2349	2447	2574	2657	2812	2980	3206	3438	3751	4199	4558	4881	5281	5805	6368	6890	7534
	Massachusetts	906	836	759	615	561	610	645	715	733	673	724	780	901	1073	1263	1300	1350	1393	1430	1507	1474	1651	1815	1893	1944	1926	2067	2192	2294	2308	2415	2496	2590	2718	2783	2916	3081	3305	3557	3872	4185	4472	4743	5102	5541	6011	6453	6993
	Michigan	790	656	539	393	346	453	530	619	685	571	625	680	828	1049	1355	1391	1325	1325	1459	1561	1523	1717	1897	1987	2204	2078	2241	2280	2313	2243	2353	2437	2428	2596	2735	2959	3225	3458	3566	3919	4147	4198	4501	4970	5552	5926	6307	7092
	Minnesota	592	545	454	359	308	356	445	470	534	489	513	519	611	790	941	1000	1102	1178	1255	1434	1318	1427	1572	1625	1702	1717	1782	1830	1922	2007	2051	2143	2224	2316	2446	2524	2763	2976	3163	3441	3775	4050	4270	4626	5421	5824	6231	6725
	Missisipi	276	197	169	122	126	166	173	221	219	195	200	210	302	433	528	623	623	605	659	789	698	764	844	901	932	919	1040	1046	1056	1147	1237	1227	1312	1347	1484	1541	1669	1817	1984	2179	2403	2628	2855	3194	3597	3920	4207	4746
	Missouri	617	558	487	362	332	365	418	464	505	472	500	516	637	801	960	1065	1127	1183	1215	1363	1320	1421	1548	1654	1731	1721	1815	1904	1945	2075	2159	2190	2252	2369	2468	2578	2787	2945	3123	3434	3569	3855	4118	4453	4935	5280	5759	6313
	Montana	588	497	383	331	296	362	471	474	510	511	526	562	703	891	1138	1170	1194	1292	1459	1617	1404	1654	1804	1819	1807	1769	1894	1930	1984	2068	2014	2066	2012	2357	2320	2354	2531	2710	2785	2932	3294	3624	3790	4350	5000	5367	5814	6202
	Nebraska	582	508	407	301	271	262	402	392	411	399	396	436	544	812	1009	1081	1174	1171	1252	1530	1345	1565	1645	1771	1678	1760	1651	1678	1952	2064	2058	2161	2164	2323	2367	2417	2681	2918	3019	3196	3571	3793	4119	4525	5259	5452	6182	6445
	Nevada	867	828	659	552	495	555	661	839	769	779	859	894	982	1556	1509	1479	1607	1749	1757	1748	1787	1985	2207	2393	2439	2407	2521	2485	2559	2622	2779	2922	2988	3222	3214	3257	3349	3522	3715	4169	4530	4932	5218	5553	6093	6479	7029	7731
	New Hampshire	684	644	557	426	416	476	499	537	565	532	560	579	707	849	975	1053	1111	1147	1211	1286	1262	1338	1499	1569	1644	1694	1820	1892	1998	2003	2122	2193	2276	2385	2418	2542	2693	2942	3140	3414	3745	3883	4091	4411	4863	5262	5602	6249
	New Jersey	919	848	738	589	525	575	627	710	748	698	750	822	957	1167	1430	1555	1583	1522	1565	1644	1618	1797	1997	2110	2227	2213	2295	2444	2546	2442	2571	2670	2733	2888	2960	3114	3293	3523	3756	4081	4500	4813	5113	5513	6027	6561	7053	7699
	New Mexico	402	329	283	205	208	244	290	339	359	334	353	373	469	632	770	877	939	923	1002	1114	1138	1198	1341	1418	1439	1456	1537	1623	1732	1836	1904	1890	1955	2002	2048	2127	2240	2372	2477	2695	2920	3189	3416	3748	4119	4551	5050	5520
	NewYork	1151	1035	881	677	627	680	723	809	837	789	825	869	995	1167	1383	1537	1644	1692	1718	1762	1717	1846	1993	2047	2133	2164	2285	2407	2513	2582	2726	2822	2904	3021	3114	3303	3475	3708	3983	4361	4573	4868	5166	5528	5963	6474	6970	7469
	North Carolina	326	287	243	183	202	246	267	293	320	290	311	320	418	567	689	760	817	858	890	992	960	1070	1186	1223	1266	1287	1362	1431	1418	1497	1571	1620	1680	1787	1866	1998	2129	2347	2511	2740	3046	3273	3500	3890	4353	4734	5048	5581
	North Dakota	374	306	192	176	149	182	268	235	321	279	313	348	517	652	948	1010	1024	1068	1451	1453	1222	1382	1471	1339	1357	1387	1523	1592	1636	1907	1722	1869	1679	2381	2179	2146	2499	2535	2623	2754	3099	3257	3715	4412	6207	6136	6390	6206
	Ohio	770	661	561	400	384	454	515	593	647	560	614	658	821	1020	1254	1313	1340	1306	1395	1532	1446	1600	1827	1908	2016	1957	2080	2176	2235	2172	2306	2385	2399	2510	2600	2750	2942	3173	3301	3606	3911	4088	4322	4688	5209	5724	6101	6751
	Oklahoma	450	366	297	214	219	250	296	321	373	344	346	370	429	622	779	943	966	944	1016	1130	1163	1142	1288	1399	1475	1458	1514	1595	1656	1796	1854	1913	1941	1984	2042	2181	2344	2497	2684	2927	3204	3475	3710	4016	4515	4976	5493	5974
	Oregon	663	602	501	375	355	434	456	544	553	528	567	607	814	1113	1377	1384	1352	1370	1491	1634	1591	1646	1820	1901	1903	1855	1967	2062	2045	2092	2228	2268	2332	2441	2524	2668	2833	3009	3178	3421	3675	3927	4197	4605	5109	5701	6185	6898
	Pennsylvania	773	713	600	450	418	482	519	601	637	563	602	651	776	951	1146	1251	1281	1286	1359	1430	1396	1545	1707	1782	1887	1819	1907	2056	2166	2158	2231	2293	2328	2434	2507	2660	2827	3034	3243	3503	3804	4069	4289	4678	5155	5692	6182	6796
	Rhode Island	875	789	712	577	561	602	647	713	733	674	721	753	935	1150	1203	1275	1280	1366	1454	1429	1373	1549	1714	1762	1852	1842	1953	1994	2021	2090	2208	2262	2358	2489	2586	2728	2910	3157	3388	3649	3847	4098	4285	4613	4955	5385	5851	6402
	South Carolina	266	238	202	155	171	206	226	254	269	247	272	306	392	542	646	728	749	773	786	903	864	919	1111	1191	1228	1159	1223	1254	1279	1308	1382	1427	1488	1590	1656	1773	1941	2157	2321	2549	2821	3055	3265	3594	4016	4451	4730	5255
	South Dakota	412	354	240	187	134	187	302	245	318	314	338	354	465	742	834	961	1065	1110	1238	1492	1112	1287	1505	1333	1453	1471	1352	1431	1692	1762	1565	1888	1872	2101	2020	1993	2277	2495	2577	2774	3030	3286	3564	4089	5175	5187	5706	5600
	Tennessee	372	320	272	193	200	241	261	301	331	297	308	337	433	558	726	861	908	866	884	955	943	1020	1115	1171	1269	1267	1319	1415	1469	1518	1604	1624	1696	1776	1859	1971	2135	2338	2482	2753	2957	3176	3439	3800	4284	4685	5026	5570
	Texas	474	408	344	263	254	292	325	371	417	403	416	435	525	716	941	1043	1057	1040	1136	1202	1291	1355	1481	1556	1590	1625	1695	1783	1852	1874	1947	1956	2024	2076	2150	2279	2426	2620	2834	3099	3364	3628	3840	4175	4659	5170	5738	6347
	Utah	546	492	369	301	294	310	387	458	443	441	454	477	591	877	1123	1046	1117	1088	1170	1251	1257	1343	1541	1593	1599	1568	1663	1757	1861	1885	1965	2030	2085	2225	2274	2380	2479	2594	2713	2892	3105	3389	3649	3971	4316	4738	5173	5755
	Vermont	628	569	469	359	334	378	411	466	482	453	487	513	640	770	929	950	1031	1083	1119	1186	1108	1153	1321	1365	1416	1438	1508	1639	1704	1720	1816	1913	1986	2068	2125	2264	2452	2722	2878	3121	3380	3625	3848	4163	4528	4855	5203	5747
	Virginia	430	382	366	281	282	318	348	388	420	387	423	465	580	783	841	898	948	997	1009	1141	1121	1248	1411	1500	1523	1544	1626	1702	1728	1756	1853	1906	1975	2091	2188	2373	2530	2711	2936	3222	3560	3792	4091	4486	4971	5485	5960	6549
	Washington	737	654	531	399	373	439	487	566	597	578	612	657	861	1193	1466	1524	1417	1392	1492	1613	1585	1714	1868	1967	2060	2071	2109	2167	2256	2261	2362	2416	2514	2661	2716	2838	3055	3360	3545	3826	4085	4189	4361	4713	5284	5892	6535	7165
	West Virginia	458	407	353	256	257	311	336	389	417	369	387	406	497	612	738	819	888	922	1027	1105	1013	1048	1176	1240	1268	1217	1311	1472	1588	1583	1623	1652	1696	1788	1879	2003	2155	2299	2448	2604	2792	3109	3369	3673	4009	4438	4973	5468
	Wisconsin	668	582	467	360	331	377	458	514	548	504	511	544	668	861	1049	1105	1176	1202	1284	1424	1376	1497	1728	1792	1831	1766	1868	1984	2052	2066	2212	2249	2295	2404	2450	2610	2780	3014	3172	3431	3747	3981	4241	4601	5127	5619	6090	6679
	Wyoming	666	577	473	371	367	409	493	547	601	555	580	595	770	936	1142	1217	1251	1348	1488	1595	1636	1712	1951	1905	1924	1850	1909	2009	2133	2177	2274	2306	2377	2490	2520	2572	2719	2878	3098	3288	3587	3910	4257	4692	5389	6150	6721	7224
	US average	624.204	554.551	469.102	361.837	338.388	387.571	439.776	495.612	529	489.265	517.367	551.612	673.755	877.959	1051.67	1119.02	1159.06	1181.31	1254.86	1363.8	1315.53	1451.1	1616.57	1687.43	1730.43	1713.43	1791.29	1887.49	1956.02	1996.2	2072.39	2144.22	2194.73	2318.1	2389.94	2512.94	2696.2	2891.67	3065.69	3321.1	3623.61	3887.78	4151.76	4532.96	5086.96	5551.69	6039.29	6591.33
	PCPI
	normalized to 2011
	Alabama	21082.5	19626.2	19407.8	18070.3	19934	21995.7	20137.5	20707.7	20652.4	20299.7	19916.9	20931.1	22848.8	24274.8	25774	27181.4	27884.7	26238.6	26283.7	26460	26015.2	25780.6	26623.3	27025.7	27645.6	27316	29316.8	29642.4	29957.9	30122	30112.8	29702.4	29546.8	29348.9	30025.1	30696.3	30697.3	30511.3	30453.2	30827.6	31223.3	31528.6	31956	32190.1	32076.7	32321.1	32658	33357.1
	Alaska																						68472.7	72318	63419.7	60026.3	55670.6	52719.4	54001	49401	51723.7	52837.2	59096.1	55284.8	53020.8	53452.9	55694.6	54472.4	54482.4	54872.5	53643	54463.8	55861.6	55648.9	54228.4	55359.4	60602.1	73086.5	76025.1
	Arizona	39446.9	38356.9	37668.9	36483.8	37544.4	38332.3	38769.3	38325.9	39270.8	40261	39034	37661	39002.6	43034.7	39428.4	38682.6	39988.4	38885	38782.4	39811.3	40800.1	38785	41445.2	41985.5	40966.1	40889.5	40405.9	40561	40007.4	39222.9	39458.2	39815.6	39766.6	38792.7	38232.6	38106.8	36974.9	36908.4	37108.1	38441.1	39914.2	40757.3	41176	40835.6	39894.6	39514.4	37927.4	38053.4
	Arkansas	20088.1	16715.9	18349.2	17269.8	18588.8	19326.3	19102.4	20206.7	19713.6	19115.5	19517	19130.6	20637.6	22436.5	21839.1	25184.4	26242.4	26168.6	24074.1	26429.6	25386	23955.5	24344.9	25039.3	25301.9	25818.6	27075.9	26879.9	26255.5	27033.1	28076	26961.9	28321.2	27831.5	28345.5	28934.2	28533.2	29523.8	29494.8	29531.7	29875.7	30230	30779.9	31122	32361.5	32559.6	31986.5	32377.7
	California	65766.8	66191.8	66163.1	66448.5	66772.9	64278.6	62200.3	64377.5	62270.1	65297.2	62550.3	63393.5	62219.9	60521.9	60913.3	58504.7	56483.6	58257.5	55469.4	53193	54609.8	53357.9	53195.3	54100.5	53760.6	53786.8	54983.5	54746.4	54563.2	53838.2	54694.3	54464.1	54266.6	53592.1	53678	53899.6	52338.9	52278.5	52240.2	52284.8	51757.2	51103.6	50107	49764.1	48355.1	48876.7	48897.9	49191.2
	Colorado	41634.7	42610.5	41374	40486.7	42925.4	39400	41592.3	44838.8	41461.2	42544.7	41113.7	40661.9	39678.2	41997.7	40726.9	39237.3	42273.4	42143	44289.8	43665	44700.8	43119.8	45797.1	45983	43214.1	42652.6	43039.6	42885.1	44450.3	44509.3	44929.6	44987.9	45404.4	43934.1	43773.6	43277.8	42776.7	42432.5	42197.2	41917.6	42107	43003.2	43847.3	43583.5	42977.8	43509.8	43320.2	43195.4
	Connecticut	68021	68878.3	70750.4	71137.7	71664.6	70044.5	66717.1	67467	67433.2	65128.1	67029.7	69020.2	70389	66885.2	62762.7	59207.3	55948	55244.8	55931.1	52009.6	52030.3	53728.7	55115.3	56209.6	57108.7	56612.6	57085.8	58780.6	59365.8	54252.8	54135.2	54020.2	54888.8	54252.6	53903.1	53652.6	52615.2	53022.7	54238.1	52870.5	55057.7	53977.6	52778.3	51964.3	50649.2	50643.4	49692.8	49461.2
	Delaware	68286.1	63803.8	68103.9	67249.1	68851.9	68656.4	65964.3	72393.4	74239.1	67073.5	71908.9	77122.5	71433.1	60757.6	57647.3	55694.1	54448.4	54649.2	54645	50826.2	56402.9	58919	54987.3	54885.3	55793.3	55477.4	57732.6	60161.9	55790.3	55393	54674.3	54367.6	53229.5	52431.7	52898.8	52960.9	53367.3	51620.2	51025.4	50739.7	50318.2	48900.2	48721.5	48358.2	47655.5	47229.4	46184.4	46114.8
	D.Columbia	84396.4	94101.3	106037	121460	111533	99621.2	93629.8	93017.6	92231.7	94139.7	90626	88750.9	74995.6	65329.7	60165.6	58467.7	59304.2	60359.4	58536.4	59292.1	66249	63282.3	59518.3	59814.7	56080.3	56612.6	54475.2	55952.3	55155.6	56263.7	55592.9	54078.1	54794.6	55323.8	56344.6	57012.1	57649.6	56543.3	57153.8	56446.7	51197.6	52902.5	54791.7	55013.5	52634.2	54057.4	55051.3	54797.8
	Florida	34209.4	34774.9	34845.9	36140.7	35098.6	36944.2	35381.7	37490.9	38019.2	38907.7	39593.9	39161.4	37344.2	37001.3	39625.1	41123.4	41845	40706.7	38221.8	36291.4	37811.6	37045.4	35403.8	36026.1	37331.1	37556.5	38534.6	39223.6	38780.3	38994.9	39957.4	38908.5	38352.4	37668	38042.1	38633.8	38264.2	38296.6	39173.4	40347.5	41775.8	42556.2	42681.1	42871.4	42440.9	41676	40435.4	39930.6
	Georgia	22607.4	22536.5	22319	22416.4	24581.2	25626	24936.6	24882.6	24250.9	24190.4	24476.2	24982.3	25551.3	26584.4	28410.5	30620.6	31240.9	29426.5	28987.9	29706.8	30199	30172.5	30693.5	31243.9	31567.6	31277	32782.2	32821.5	32137.1	32547.6	32888.5	32520.2	32639.1	32633.7	33695.9	34039.3	34396.3	34947.8	35582.8	35762	35962.8	35967.3	36381.6	36727.4	36453.4	36182.4	35337.3	35705.2
	Hawaii																						40781.3	41701.2	44241.8	44170.7	44753.9	42970.3	41613.4	40896	39990	41894.4	44891.4	46234.1	45165.9	46855.7	47230.1	47933.9	48443.2	48757.6	49904.9	51757.2	54041.4	53017.5	51772.6	49852	51515.5	50679.5	49473.8
	Idaho	32949.7	36267.4	32111.2	30422.2	27516.3	41215.2	36793.2	38743.4	32777.8	35439.8	34314.7	34210	36115.8	42657.6	39979.3	40087.9	40059.8	41652.5	41519.6	40266.5	39856.4	37672.8	38117.3	40170.7	36852.8	37459.9	36663.3	37754.6	37637.8	37419.3	37501.2	36322.3	36862.8	36918.2	37055.1	36525.9	38709.3	36479.1	36649.2	35712.2	37276.1	37670.4	37268.7	37731.6	38121.1	39902	38187.8	38298.2
	Illinois	62783.5	60147.2	59017.5	55469.1	53442.7	53921.5	53825.4	54190.7	57028.7	54724.5	56311.3	56341.4	54726.5	48738.1	49462.5	51219.3	52270.5	53528.2	53754.6	54710.2	52785.3	52103.1	51813	51206.6	52756.2	52506.7	52396	53781.7	53315	51557.8	52178.2	51530.5	52041.6	51235.6	51046.1	50984.8	50972.9	50804.5	50444.9	49680.6	49484.5	48623.5	48512.2	48038.7	47932.1	48094.1	48020.9	47841.4
	Indiana	39977.2	38133	38198.2	35111.4	35710	38012	39239.8	39912.4	42556.4	39668.9	41193.6	41187	44346.3	42893.3	44661.9	44229.8	44558.5	41932.8	42970.7	43816.7	42498.8	43205.4	43595.6	43358.9	46251.3	43377.2	43801.9	43784	42969.3	41607	42353.6	42478.9	42236.7	42773.7	42994.4	43030.8	43774.4	43377	42399.6	42229.1	42164.1	40352.8	40727.5	40525.2	41350.8	40423.8	39996.8	40834.7
	Iowa	37723.1	37237.5	34845.9	33395.8	30573.7	28722.5	39145.7	32481	40053.1	37977.3	37274.2	36910.8	36852.9	38792.5	39782.5	36722.6	38560.2	42948.7	39508	48914.5	42498.8	43633.2	41880.4	42377.9	39674.7	43328.9	38650.1	38565.9	41107.5	41296	40436.6	39719.1	41105.3	40702.9	42042	41894.5	43360	43706.2	41535.7	41032.9	41855.7	41278.9	40119.5	41063.8	44002.8	41765.5	42696.6	41412.3
	Kansas	34872.3	34327.2	34757.7	30422.2	30451.4	30537.7	33687.9	32063.5	33169	32141.1	30315.3	31584.2	33658.9	39782.3	40884.3	42935.5	41309.4	39340.4	42443	40418.2	40642.8	41665.4	40907.7	44903.9	41516.2	43328.9	40475.2	39925.2	40409.4	43099.6	41495	41320.9	41520.2	40667.2	40691.4	40857	40674	40801	40361.3	40148.2	40599.5	40704.1	41385.3	42168.5	42912.7	42563.1	42525.3	42165.7
	Kentucky	25657	23954.4	25142	23674.4	24703.5	24558.3	24654.3	24298.1	26284.9	24782.5	24156.3	23781.9	24077.2	25217.5	27426.7	28179.9	28491.7	28690.9	28229.4	29888.8	29223.8	27976.6	29311.2	30091.3	31017.6	30963	30934	31374.5	31396.6	31718.3	31710.3	31207.8	32318.6	32223.1	32691.6	32161.9	32416.4	32958.5	33382.5	33469.3	33850	33806.5	33720.3	33824.3	33614.3	34251.7	33850.3	34261.2
	Louisiana	27115.6	26342.4	27700.3	27219.9	27516.3	28081.9	27100.9	27304.1	27458.3	29265.3	28635.6	27157.9	27516.8	27809.9	30850.1	32321.8	31669.4	29041.2	28954.9	30617.1	33564.9	31683.9	30847.1	31268.4	32045.9	32291.4	32227.7	32909.2	34104.7	33812.1	33527.5	32481.6	32695.7	32080.3	32899.4	32820.6	32646.6	33158.9	33962.9	34117.2	32959.2	32880.4	32992.7	32646.6	32353.3	33491.4	33973.7	34838.8
	Maine	39513.1	42535.9	43050.1	43002.8	45126.7	44204.9	40463.1	41999.9	39740.2	39753.5	39433.9	39386.5	38695.5	40300.8	43284.6	40679.6	38453.1	39550.6	38320.7	37353.4	36930.8	33851.3	33586.3	35143.3	34485.2	34779.1	36409.2	36461.1	36241.5	36859.6	36482.8	36689	35505.2	35043.7	35150.4	36163.6	36299.6	35963.9	35501.8	35388.2	35837.2	36329.2	35783.6	35221	35046.1	35384.8	34439.6	35774.3
	Maryland	50916.3	53207.1	56282.8	58785.8	57233.9	56057	51849.3	51685.7	52100.3	53624.9	53111.8	53340.6	53498.1	52650.3	50682.4	49000.4	46879.2	45926.4	44520.6	45394.6	46808.4	46656.1	46360.3	47552.5	48164.5	46686	47198	47796.2	47856.5	45753.2	45269.1	45335.3	46139.8	45951.4	46007.3	46307.9	45739	45881.5	46408.8	46739.9	47954.2	48517	48651.7	48212.1	47224.3	47467.9	47212.3	47301.4
	Massachusetts	60065.3	62385.9	66957.1	70337.1	68607.3	65132.8	60694.7	59701.6	57341.7	56923.6	57911.1	58517.1	55340.7	50576.3	49698.6	48075.9	48200.3	48799	47158.9	45728.4	46368	47083.9	46462.7	46424.4	46490.5	46517	47752.4	48059.3	48533.6	47847	48224.4	48172.4	48836.2	48522.1	48189	48020.6	47289.2	47298.3	48015.1	48247.6	47794.3	47601.6	47276.2	46578	45076.7	44806.8	44217.8	43904.8
	Michigan	52374.8	48953.6	47549.2	44947.1	42313.9	48369.1	49873.2	51685.7	53586.7	48296.3	49992.3	51014.9	50856.9	49445.1	53318.8	51441.2	47307.7	46416.8	48115.3	47367	47909.4	48966.1	48561.8	48729.7	52708.3	50188.1	51772.2	49988.7	48935.5	46499.5	46986.4	47033.7	45781.5	46344.1	47357.9	48728.7	49499.4	49487.9	48136.6	48833.2	47360.3	44685	44864	45372.9	45166.1	44173.2	43217.4	44526.4
	Minnesota	39248	40670.3	40050.7	41058.6	37666.7	38012	41874.6	39244.4	41774.1	41360.6	41033.7	38936.4	37528.5	37237	37028	36981.5	39345.7	41267.2	41387.7	43513.3	41460.7	40695.8	40242.1	39851.9	40703.1	41469.2	41168.3	40122.5	40663.3	41607	40955.8	41359.5	41935	41345.5	42353.7	41565.1	42408.4	42589.9	42696.6	42877.1	43112	43109.7	42561.5	42232.4	44100.4	43412.9	42696.6	42222.2
	Missisipi	18298	14701	14908.8	13953	15409.1	17724.7	16279.3	18453.2	17132.1	16493.5	15997.5	15754.6	18549.3	20409.6	20776.6	23039.4	22243.5	21194.1	21732.7	23941.4	21957.2	21788.1	21605.8	22096.4	22288.6	22195.8	24026.4	22933.4	22341.5	23778.4	24701.3	23680.9	24738.6	24046.8	25696.2	25377.1	25616.9	26003.3	26781.6	27151.7	27443.2	27973.4	28457.4	29159.2	29262	29220.2	28827.6	29797.3
	Missouri	40905.4	41640.4	42961.9	41401.7	40601.8	38972.9	39333.9	38743.4	39505.5	39922.7	39993.8	38711.3	39125.4	37755.5	37775.7	39385.2	40238.3	41442.3	40068.6	41358.8	41523.6	40524.7	39627.7	40563.1	41396.6	41565.8	41930.7	41745	41149.9	43016.7	43112.4	42266.6	42462.9	42291.7	42734.6	42454.4	42776.7	42146.3	42156.7	42789.8	40759.4	41034	41046.4	40653	40146.8	39357.8	39462.3	39635.5
	Montana	38982.8	37088.3	33787.3	37856.2	36199.2	38652.6	44321.2	39578.4	39896.7	43221.4	42073.5	42162.3	43179.3	41997.7	44779.9	43268.3	42630.5	45260.8	48115.3	49066.2	44166	47169.4	46181.1	44609.6	43214.1	42725.1	43755.7	42315	41975	42871.6	40217	39873.5	37937.6	42077.5	40171.9	38765.6	38847.5	38783.1	37594.1	36534.6	37618.8	38575.2	37777.1	39712.7	40675.6	40006.3	39839.2	38938.6
	Nebraska	38585	37909.2	35904.5	34425.1	33141.8	27975.1	37828.3	32731.5	32152	33748.2	31675.1	32709.5	33413.3	38274	39703.8	39977	41916.4	41022	41288.8	46426.3	42310	44631.3	42110.8	43432.5	40129.1	42507.7	38141.9	36790	41298	42788.6	41095.6	41706.9	40803.7	41470.5	40985.8	39803	41149.8	41759.9	40752.8	39824.2	40782.2	40374.1	41056.4	41310.3	42782.6	40639.9	42360.9	40464.3
	Nevada	57479.7	61788.9	58135.3	63131.8	60535.8	59260.2	62200.3	70055.4	60157.9	65889.3	68709.4	67069.6	60315.8	73342.8	59378.6	54695.6	57376.2	61270.2	57942.8	53041.3	56214.1	56609	56497.6	58686.5	58328.3	58134.2	58240.9	54483.3	54140.1	54356.5	55493	56394.1	56340.7	57519.6	55652	53636.1	51402.7	50403.8	50147.9	51948.4	51734.3	52498	52010.8	50695.3	49567.2	48295.3	48164.8	48538.3
	New Hampshire	45347.3	48058.1	49137.1	48721.3	50874.6	50825	46956	44838.8	44199.2	44997.6	44793.1	43437.7	43424.9	40018	38365.9	38941.5	39667	40181.2	39936.7	39022.4	39699.1	38157.6	38373.3	38478.6	39316	40913.7	42046.2	41481.9	42271.2	41524.1	42373.6	42324.5	42915.5	42577.3	41868.9	41861.5	41333.9	42103.3	42386.1	42540.6	42769.3	41332.1	40777.3	40269.6	39561.1	39223.6	38386.5	39233.7
	New Jersey	60927.2	63281.4	65104.5	67363.5	64204.7	61395.7	59000.9	59284.1	58515.1	59038.2	59990.7	61668	58780.3	55007.1	56270	57506.2	56519.3	53318	51611	49885.5	50897.9	51247.6	51121.8	51746.2	53258.4	53448.6	53019.8	53584.4	53865.1	50624.9	51339.6	51530.5	51532.5	51557	51253.8	51281.2	50543.1	50418.1	50701.4	50851.9	51391.7	51231.3	50964.2	50330.1	49030.3	48906.6	48329.2	48337.4
	New Mexico	26651.5	24551.4	24965.5	23445.7	25437.3	26053.1	27289.1	28306.1	28084.1	28250.4	28235.6	27983.2	28806.6	29789.6	30299.2	32432.7	33526	32334.1	33044.2	33803.2	35798.4	34165	34328.6	34775.4	34413.5	35165.5	35508.2	35584.1	36643.5	38062	38020.4	36476.7	36862.8	35740	35462.1	35027.3	34381	33946	33436.5	33581.4	33347.5	33944.9	34049.2	34216.8	33508.5	33923.8	34604.1	34656.7
	NewYork	76308.1	77236.2	77719.6	77428	76678.7	72607.1	68034.5	67550.5	65477.4	66735.1	65989.8	65194	61114.3	55007.1	54420.6	56840.5	58697.2	59273.4	56656.6	53466.1	54012.1	52645	51019.4	50201.2	51010.4	52265.2	52788.7	52773.2	53166.9	53527.3	54434.7	54464.1	54756.8	53931.3	53920.4	54393.7	53336.6	53065.6	53765.6	54340.8	52225.4	51816.8	51492.5	50467.1	48509.7	48258	47760.5	46893.3
	North Carolina	21612.9	21417.2	21436.8	20929.6	24703.5	26266.7	25124.8	24465.1	25033.2	24528.8	24876.2	24007	25674.2	26725.8	27111.9	28105.9	29170.1	30057.1	29350.6	30101.2	30199	30514.7	30360.8	29993.2	30276.2	31083.8	31465.3	31374.5	30000.3	31034.2	31370.8	31265.7	31677.5	31901.8	32310.7	32903	32677.3	33588.2	33895.4	34142.1	34786.5	34839	34886.5	35513.2	35412.1	35287.9	34590.4	35039.7
	North Dakota	24795.2	22835	16937.8	20129	18221.9	19433.1	25218.9	19622.2	25111.4	23598.4	25036.1	26107.6	31754.9	30732.3	37303.5	37351.3	36560.8	37413.7	47851.4	44089.8	38440.8	39412.4	37656.5	32838	32452.4	33499	35184.8	34904.4	34612.4	39533.9	34386.1	36071.4	31658.7	42505.9	37730.5	35340.2	38356.3	36278.7	35407.3	34316.6	35391.8	34668.7	37029.5	40278.7	50494.6	45738.6	43786.1	38963.7
	Ohio	51048.9	49326.7	49490	45747.7	46961.1	48475.9	48461.6	49514.8	50614	47365.9	49112.4	49364.4	50427	48078.2	49344.5	48556.6	47843.2	45751.2	46004.7	46487	45487.2	45629.4	46769.9	46792.3	48212.3	47265.7	48052.8	47708.5	47285.3	45027.6	46047.8	46030.1	45234.7	44808.9	45020.3	45286.9	45155.8	45409.2	44559.4	44933.1	44665.1	43514.2	43079.8	42798.4	42375.8	42667.4	41805.8	42385.5
	Oklahoma	29833.8	27312.5	26200.6	24475	26782.5	26693.8	27853.7	26803.1	29179.3	29096.2	27675.7	27758.1	26349.8	29318.2	30653.4	34873.5	34490	33069.8	33505.9	34288.7	36584.8	32568	32971.9	34309.4	35274.4	35213.8	34976.9	34970.2	35035.6	37232.7	37022	36920.6	36598.8	35418.6	35358.2	35916.6	35977.3	35734.9	36230.7	36472.3	36590.9	36989.2	36979.7	36663.5	36730	37091.8	37639.6	37507.1
	Oregon	43955.1	44923.8	44197	42888.5	43414.6	46340.4	42909.7	45423.3	43260.5	44659.3	45353	45538.3	49997	52461.8	54184.5	51182.3	48271.7	47993.2	49170.6	49582.1	50048.5	46941.3	46590.7	46620.6	45510	44802.2	45442.2	45209.1	43265.5	43369.1	44490.3	43772	43971.4	43577.1	43704.3	43936.5	43482.8	43062.2	42899.1	42627.8	41969.9	41800.4	41833.9	42040.7	41562.3	42496	42381.4	43308.4
	Pennsylvania	51247.8	53207.1	52930.5	51466.2	51119.1	51465.6	48838	50182.7	49831.7	47619.6	48152.6	48839.3	47663	44825.8	45094.7	46263.8	45736.7	45050.6	44817.4	43391.9	43914.3	44060.9	43698	43702.2	45127.3	43932.7	44056.1	45077.6	45825.5	44737.3	44550.2	44254.5	43896	43452.1	43409.9	43804.8	43390.7	43419.9	43776.5	43649.6	43443.1	43311.9	42750.9	42707.1	41936.5	42428.9	42360.9	42668
	Rhode Island	58010.1	58878.6	62810.8	65991.1	68607.3	64278.6	60882.9	59534.6	57341.7	57008.2	57671.1	56491.5	57429	54205.8	47337.6	47151.4	45701	47853.1	47950.4	43361.6	43190.8	44175	43877.2	43211.7	44290.3	44488.2	45118.8	43718.2	42757.8	43327.6	44090.9	43656.2	44461.6	44434	44777.9	44924.6	44664.6	45180.2	45733.8	45468.9	43934.2	43620.6	42711	42113.7	40309.5	40140.5	40092.8	40194.3
	South Carolina	17635.1	17760.6	17819.9	17727.2	20912.4	21995.7	21266.7	21208.7	21043.5	20891.7	21756.6	22956.7	24077.2	25547.4	25419.9	26922.5	26742.2	27079.4	25920.9	27400.6	27179.1	26208.4	28440.8	29208.4	29367.4	27992.3	28254.1	27493.8	27059.5	27116.1	27596.8	27540.9	28057.2	28384.9	28674.4	29197.7	29791.8	30869.1	31330.6	31762.2	32216.9	32518.5	32544.1	32810.9	32670.6	33178.3	32411.3	32993
	South Dakota	27314.5	26417	21172.2	21387.1	16387.5	19967	28418.3	20457.2	24876.7	26558.7	27035.8	26557.8	28561	34974.5	32817.6	35539.2	38024.6	38885	40827.1	45273.2	34980.5	36703.2	38526.9	32690.8	34748.3	35527.8	31234.3	31374.5	35797.2	36527.9	31251	36438.1	35297.8	37507.3	34977.3	32820.6	34948.9	35706.3	34786.3	34565.8	34603.8	34977.4	35524.4	37329.9	42099.2	38664.6	39099.2	35159
	Tennessee	24662.6	23879.8	23995.2	22073.3	24458.9	25732.8	24560.2	25133.1	25893.7	25120.8	24636.2	25282.4	26595.5	26301.6	28567.9	31841	32419.1	30337.3	29152.8	28978.5	29664.2	29088.8	28543.2	28717.9	30347.9	30600.7	30471.9	31023.7	31079.3	31469.6	32029.8	31342.9	31979.2	31705.4	32189.5	32458.3	32769.4	33459.4	33504	34304.1	33770.1	33806.5	34278.5	34691.5	34850.8	34922.6	34439.6	34970.7
	Texas	31424.9	30446.7	30346.8	30079.1	31062.8	31178.3	30582.6	30978	32621.4	34086.5	33274.9	32634.5	32246.2	33749	37028	38571.7	37739	36432.8	37463.3	36473.5	40611.3	38642.4	37912.5	38159.7	38024.6	39247.2	39158.4	39092.1	39182.3	38849.8	38879.1	37750.5	38163.9	37061	37228.3	37530.5	37235.9	37495.1	38255.5	38615.5	38418.2	38617.8	38275.5	38115	37901.5	38537.9	39318.4	39849
	Utah	36198.3	36715.2	32552.3	34425.1	35954.6	33100.3	36416.8	38242.4	34655.3	37300.6	36314.4	35785.4	36300.1	41337.8	44189.7	38682.6	39881.3	38114.3	38584.6	37960.3	39541.8	38300.2	39448.5	39067.1	38239.8	37870.5	38419.1	38522	39372.7	39077.8	39238.5	39178.7	39314.1	39721	39375.4	39193.7	38049.3	37123.1	36622.2	36036.2	35460.3	36073.8	36371.7	36252.7	35111.1	35317.7	35446.9	36132.2
	Vermont	41634.7	42461.2	41374	41058.6	40846.4	40361	38675.2	38910.4	37706.2	38315.6	38954	38486.2	39309.7	36294.3	36555.8	35132.4	36810.7	37939.2	36902.7	35988	34854.7	32881.7	33816.7	33475.6	33863.4	34730.7	34838.3	35934.9	36051.1	35657.2	36263.2	36920.6	37447.3	36918.2	36795.4	37283.4	37634.9	38954.9	38849.5	38889.7	38600.9	38585.8	38355.2	38005.5	36835.8	36189.8	35652.5	36081.9
	Virginia	28507.8	28506.5	32287.6	32137.8	34487.1	33954.5	32746.9	32397.5	32856.1	32733.2	33834.8	34885.2	35624.4	36907.1	33093.1	33209.3	33847.3	34926.5	33275.1	34622.5	35263.6	35591	36120.6	36786.4	36422.3	37290.9	37564.3	37316.1	36558.8	36403.5	37002	36785.5	37239.9	37328.8	37886.3	39078.5	38832.1	38797.5	39632.4	40148.2	40656.6	40363.4	40777.3	40954.3	40439.6	40885.9	40839.7	41117.2
	Washington	48861.1	48804.3	46843.5	45633.3	45615.9	46874.3	45826.8	47260.3	46702.6	48888.4	48952.4	49289.4	52883.8	56232.6	57686.6	56359.7	50592.4	48763.9	49203.6	48944.8	49859.8	48880.5	47819.5	48239.2	49264.6	50019	48722.7	47511.2	47729.6	46872.6	47166.1	46628.4	47403.1	47504.5	47028.9	46736.1	46890.2	48085.4	47853.1	47674.4	46652.3	44589.3	43468.6	43026.6	42985.9	43919.7	44779.7	44984.7
	West Virginia	30364.1	30372.1	31140.8	29278.5	31429.7	33207.1	31617.7	32481	32621.4	31210.7	30955.2	30458.9	30526.4	28846.9	29040.1	30287.8	31705.1	32299.1	33868.7	33530.1	31866.2	29887.3	30104.8	30410.1	30324	29393.1	30287.1	32273.4	33596.9	32817.1	32409.2	31883.3	31979.2	31919.6	32535.8	32985.3	33076.4	32901.3	33045	32447.5	31885.7	33093.3	33580.7	33532.1	32613.7	33081.4	34076.4	34330.3
	Wisconsin	44286.5	43431.4	41197.6	41172.9	40479.5	40254.2	43097.9	42918.4	42869.3	42629.3	40873.7	40811.9	41029.5	40583.6	41277.8	40864.5	41987.8	42107.9	42344.1	43209.8	43285.2	42692.1	44235.6	43947.5	43788.1	42652.6	43155.1	43499	43413.6	42830.1	44170.8	43405.3	43273.7	42916.5	42422.9	42981.4	42669.3	43133.7	42818.1	42752.4	42792.2	42375.2	42272.5	42004.2	41708.7	41884.8	41730.5	41933.4
	Wyoming	44154	43058.2	41726.9	42431	44882.1	43671	46391.4	45673.8	47015.5	46943	46392.8	44638	47294.5	44118.8	44937.3	45006.4	44665.6	47222.5	49071.6	48398.7	51464.1	48823.5	49944.2	46718.7	46012.2	44681.4	44102.3	44047.1	45127.3	45131.2	45408.8	44505.4	44819.9	44451.8	43635	42355.6	41733	41187.4	41819.2	40970.6	40964.9	41619.5	42431.9	42834.9	43840.1	45842.9	46054.2	45355.1
	US average	41383	41383	41383	41383	41383	41383	41383	41383	41383	41383	41383	41383	41383	41383	41383	41383	41383	41383	41383	41383	41383	41383	41383	41383	41383	41383	41383	41383	41383	41383	41383	41383	41383	41383	41383	41383	41383	41383	41383	41383	41383	41383	41383	41383	41383	41383	41383	41383
[truncated: 37 more columns]
